# Supplementary material for: Multi-machine learning model based on radiomics features to predict prognosis of muscle-invasive bladder cancer
Source: BMC Cancer. 2025 Jul 1;25:1116. doi: 10.1186/s12885-025-14279-6 (PMC12211729; doi:10.1186/s12885-025-14279-6)
Supplement: Supplementary file 1 — Supplementary Material 1 [file 12885_2025_14279_MOESM1_ESM.xlsx]

## Sheet: 单因素cox分析 影像特征结果
Results Table for univariate COX regression analysis
No.	Features	HR	PValue
321	wavelet.LHH_glcm_Imc1	121.76	0.046
402	wavelet.HLL_glcm_ClusterProminence	3.2177983281986e+23	0.024
446	wavelet.HLL_glszm_SizeZoneNonUniformity	28.38	0.029
447	wavelet.HLL_glszm_SizeZoneNonUniformityNormalized	4.51	0.046
454	wavelet.HLL_gldm_DependenceEntropy	27.54	0.047
582	wavelet.HHL_glcm_Autocorrelation	17552166287096719360	0.004
597	wavelet.HHL_glcm_Idmn	32.72	0.006
599	wavelet.HHL_glcm_Idn	14.75	0.027
607	wavelet.HHL_glrlm_HighGrayLevelRunEmphasis	645620919750706048	0.006
609	wavelet.HHL_glrlm_LongRunHighGrayLevelEmphasis	13462916554573342	0.002
610	wavelet.HHL_glrlm_LongRunLowGrayLevelEmphasis	0.03	0.045
611	wavelet.HHL_glrlm_LowGrayLevelRunEmphasis	0.01	0.002
618	wavelet.HHL_glrlm_ShortRunHighGrayLevelEmphasis	179487077690270144	0.011
619	wavelet.HHL_glrlm_ShortRunLowGrayLevelEmphasis	0	0.001
623	wavelet.HHL_glszm_HighGrayLevelZoneEmphasis	192738182413631	0.026
628	wavelet.HHL_glszm_SizeZoneNonUniformity	32.97	0.033
631	wavelet.HHL_glszm_SmallAreaHighGrayLevelEmphasis	1562456413111.06	0.043
642	wavelet.HHL_gldm_HighGrayLevelEmphasis	3864769706100413440	0.005
644	wavelet.HHL_gldm_LargeDependenceHighGrayLevelEmphasis	2399140805201589	0.003
645	wavelet.HHL_gldm_LargeDependenceLowGrayLevelEmphasis	0.03	0.039
646	wavelet.HHL_gldm_LowGrayLevelEmphasis	0.01	0.002
649	wavelet.HHL_gldm_SmallDependenceLowGrayLevelEmphasis	0.05	0.012
