# Supplementary material for: Multi-machine learning model based on radiomics features to predict prognosis of muscle-invasive bladder cancer
Source: BMC Cancer. 2025 Jul 1;25:1116. doi: 10.1186/s12885-025-14279-6 (PMC12211729; doi:10.1186/s12885-025-14279-6)
Supplement: Supplementary file 2 — Supplementary Material 2 [file 12885_2025_14279_MOESM2_ESM.xlsx]

## Sheet: Sheet1
The eight best radiomics features
Radiomics features	Significance
wavelet.LHH_glcm_Imc1	measures the amount of correlation information between pixel intensities in the gray level co-occurrence matrix of an image in the LHH direction after wavelet decomposition.
wavelet.HLL_glcm_ClusterProminenc	measures the salience of pixel intensity clustering in the HLL direction after wavelet decomposition, reflecting the clustering characteristics of image texture.
wavelet.HLL_glszm_SizeZoneNonUniformityNormalized	measure the HLL of images after wavelet decomposition, gray area size distribution inhomogeneity, normalization processing is not affected by the size of the image
wavelet.HLL_gldm_DependenceEntropy	measures the randomness of grayscale dependence in the HLL direction after wavelet decomposition, which reflects the complexity of image texture.
wavelet.HHL_glcm_Autocorrelation	measures the correlation between pixel intensities in the HHL direction after wavelet decomposition, which reflects the uniformity and consistency of image texture.
wavelet.HHL_glrlm_ShortRunLowGrayLevelEmphasis	measure image HHL direction after wavelet decomposition, short run (continuous grey value of pixels sequence) same emphasis low grey value degree, reflect the distribution of the image of fine texture.
wavelet.HHL_gldm_LargeDependenceLowGrayLevelEmphasis	measure image HHL direction after wavelet decomposition, big dependence (grey value dependencies) emphasis low grey value degree, reflects the low gray level characteristics of large scale image texture.
wavelet.HHL_gldm_SmallDependenceLowGrayLevelEmphasis	measure image HHL direction after wavelet decomposition, small rely on low grey value (grey value dependencies) emphasizes the degree, reflect the image in the low gray level characteristics of fine texture.
