# Supplementary material for: Multi-machine learning model based on radiomics features to predict prognosis of muscle-invasive bladder cancer
Source: BMC Cancer. 2025 Jul 1;25:1116. doi: 10.1186/s12885-025-14279-6 (PMC12211729; doi:10.1186/s12885-025-14279-6)
Supplement: Supplementary file 3 — Supplementary Material 3 [file 12885_2025_14279_MOESM3_ESM.xlsx]

## Sheet: Sheet1
Hyperparameterization of the individual models
models	Hyperparameters
RSF	n.tree =1000
	nodesize =20
GBM	n.trees =1000
	interaction.depth =3
	n.minobsinnode =8
	shrinkage = 0.001
Coxboost	start.penalty=50
	maxstepno=400
survivalsvm	gamma.mu =4
Optimal hyperparameterization: grid screening
