# Supplementary material for: Multi-machine learning model based on radiomics features to predict prognosis of muscle-invasive bladder cancer
Source: BMC Cancer. 2025 Jul 1;25:1116. doi: 10.1186/s12885-025-14279-6 (PMC12211729; doi:10.1186/s12885-025-14279-6)
Supplement: Supplementary file 4 — Supplementary Material 4 [file 12885_2025_14279_MOESM4_ESM.xlsx]

## Sheet: Sheet1
GBM model-based survival risk score
NO.	training group(64)	validation group(27)	external test group(54)
1	0.11808	-0.122426	0.037172
2	-0.355436	0.0153716	0.223748
3	0.0350599	0.150905	0.432006
4	-0.174867	0.0340106	0.280824
5	-0.253808	-0.404782	0.186929
6	0.420502	-0.0655659	0.0532567
7	0.33831	-0.231886	0.418526
8	0.17259	0.341509	0.011097
9	0.54419	0.151489	0.33004
10	0.0335177	-0.234467	0.397626
11	0.36544	0.104182	0.208354
12	0.0952351	0.0103373	0.094951
13	0.0291489	0.289398	0.628967
14	0.142451	-0.338459	0.270411
15	0.629305	0.0165075	-0.114372
16	-0.0140893	0.195005	0.410089
17	-0.275464	0.454925	0.535127
18	-0.0876907	-0.448895	0.391233
19	0.399102	0.217509	0.261737
20	0.621584	-0.221751	0.0676854
21	0.23417	-0.374533	0.0918141
22	-0.112258	-0.210939	-0.0299564
23	0.0987739	0.753161	-0.125905
24	0.0559211	-0.260339	0.281219
25	-0.0609721	0.262255	0.320842
26	0.000552446	0.561582	0.345087
27	0.182729	0.376093	0.364128
28	-0.000672026		0.308948
29	-0.234545		0.457419
30	-0.295664		0.176212
31	0.259214		0.323028
32	-0.268221		0.0891833
33	0.48611		0.0934748
34	0.185203		-0.141802
35	0.0369123		0.374162
36	-0.232616		0.392397
37	-0.201132		0.390325
38	0.484647		0.398628
39	-0.0566614		0.176208
40	-0.226268		0.125948
41	0.736335		0.388106
42	0.0603458		-0.0417845
43	0.373959		-0.210303
44	-0.271025		0.240692
45	0.172908		0.0418427
46	0.476417		0.396661
47	-0.0987889		0.178131
48	0.490337		0.337826
49	-0.133585		0.60546
50	0.0441286		0.569351
51	-0.338785		0.671416
52	0.475093		0.228828
53	0.253181		0.365868
54	-0.220471		0.285516
55	-0.413934
56	-0.237021
57	-0.313631
58	0.611438
59	-0.198388
60	-0.302668
61	-0.0817252
62	-0.293288
63	-0.0959233
64	-0.267416
